# Supplementary material for: Effects of organic fertilizers on growth characteristics and fruit quality in Pear-jujube in the Loess Plateau
Source: Sci Rep. 2022 Aug 4;12:13372. doi: 10.1038/s41598-022-17342-5 (PMC9352723; doi:10.1038/s41598-022-17342-5)
Supplement: Supplementary file 1 — Supplementary Information. [file 41598_2022_17342_MOESM1_ESM.xlsx]

## Sheet: Sheet1
Bearing branch of pear-jujube
Treatment	May 31 2019	June 6 2019	June 14 2019	June 22 2019	July 1 2019
CK	7.40411	9.43836	12.0274	13.1986	15.0479
CF	7.5274	11.3493	14.1849	15.1712	16.5274
SC	7.58904	11.3493	14.7397	18.5	20.17
SM	8.5137	11.7808	14.0616	16.589	18.5
BM	7.58904	11.2877	13.6301	16.589	18.8699
Leaf area of pear-jujube
Treatment	May 31 2019	June 6 2019	June 14 2019	June 22 2019	July 1 2019
CK	168.889	386.667	600	733.333	862.222
CF	168.889	537.778	760	844.444	1022.22
SC	168.889	640	1008.9	1111.11	1244.44
SM	155.556	626.667	795.6	911.111	1093.33
BM	222.222	542.222	928.9	1040	1217.78
Canopy characteristics of pear-jujube
Treatment	Transmittance	Gap fraction	The density of light	LAI
CK	25.9456	26.7479	32.8653	1.73
CF	23.7393	24.5415	36.3754	2.03
SC	26.3467	22.8367	35.6734	1.96
SM	23.9398	21.0315	35.3725	2.03
BM	20.9312	17.8223	37.88	2.17
Soil water content
Treatment	soil layers (cm)
	10	20	30	40	50	60	70	80
CK	4.32	6.14	8.3	10.6	10.9	11.5	11.1	11.6
CF	4.88	6.87	9.15	11.9	11.3	11.8	11.3	12.4
SC	5.96	11.5	13.5	15.2	14.1	15.4	14.5	14.2
SM	5.4	9.94	12.3	14.3	13.4	14.8	15	14.9
BM	5.11	8.07	9.94	12.3	11.6	11.9	11.7	13
Relative leaf water content of pear-jujube
Treatment	May 31 2019	June 7 2019	June 12 2019	June 22 2019	July 1 2019
CK	85.1366	84.5767	83.732	86.684	89.1139
CF	85.4691	84.9091	84.7286	87.6804	89.6834
SC	85.7064	86.3331	86.2948	88.0602	91.47
SM	84.1877	85.906	85.0609	88.25	92.4
BM	86.2284	87.2348	85.1086	89.4841	94.2
